# Supplementary material for: Comparative Efficacy of Topical Pyrethroids and Benzoyl Peroxide for Treating Chorioptic Mange in Spanish-Breton Horses
Source: J Parasitol Res. 2025 Apr 22;2025:8948099. doi: 10.1155/japr/8948099 (PMC12041626; doi:10.1155/japr/8948099)
Supplement: Supporting Information — Additional supporting information can be found online in the Supporting Information section. The following describes the criteria for horse selection, identification, and the method used for their random assignment into experimental groups. [file 8948099.f1.xlsx]

## Sheet: Hoja1
	Supplementary table 1. The horses included in the first criterion were categorized and identified (ID) with parasite loads, numbering them in ascending order. The remaining animals were also numbered following the same order. Once the IDs of all the animals were established, from 1 to 32, they were aleatory distributed into the three experimental groups. Assignment was done by including 32 number…
	Horse ID	(Age years)	Number of mites pretreatment	Inclusion criterion fulfilled	Assignation experimental group
	1	18	18	1	1
	2	17	16	1	3
	3	14	15	1	3
	4	5	13	1	2
	5	8	9	1	2
	6	20	9	1	3
	7	5	7	1	3
	8	7	7	1	2
	9	9	6	1	1
	10	9	3	1	2
	11	18	3	1	1
	12	5	3	1	3
	13	16	2	1	3
	14	13	2	1	2
	15	17	2	1	1
	16	3	1	1	1
	17	20	1	1	2
	18	13	1	1	3
	19	4	1	1	2
	20	17	1	1	1
	21	5	1	1	3
	22	10	1	1	2
	23	3	1	1	1
	24	9	0	2	3
	25	13	0	2	3
	26	6	0	2	3
	27	5	0	2	3
	28	6	0	2	1
	29	6	0	2	2
	30	22	0	2	2
	31	18	0	2	1
	32	11	0	2	2
